# Supplementary material for: Prediction of Incontinence after Robot-Assisted Radical Prostatectomy: Development and Validation of a 24-Month Incontinence Nomogram
Source: Cancers (Basel). 2022 Mar 24;14(7):1644. doi: 10.3390/cancers14071644 (PMC8997126; doi:10.3390/cancers14071644)
Supplement: Supplementary file 1 [file cancers-14-01644-s001.zip]

Archive with 1 entries (1 files):
- cancers-1602455-supplementary.pdf
